# Supplementary material for: JCDB: a comprehensive knowledge base for Jatropha curcas, an emerging model for woody energy plants
Source: BMC Genomics. 2019 Dec 24;20(Suppl 9):958. doi: 10.1186/s12864-019-6356-z (PMC6929279; doi:10.1186/s12864-019-6356-z)
Supplement: Supplementary file 1 — Additional file 1. The transcriptome data sources of Jatropha curcas. [file 12864_2019_6356_MOESM1_ESM.xlsx]

## Sheet: Sheet1
	SRR	Abbreviation	Tissue	Condition	Description	Reference
0	SRR1251567	C2hR-1	Root	Control 2 hour root 1	Root sample 1 which was collected at 2 hours after the start of the mock treatment	24837971
1	SRR1251568	C2hL-1	Leaf	Control 2 hour leaf 1	Leaf sample 1 which was collected at 2 hours after the start of the mock treatment	24837971
2	SRR1251569	C2dR-1	Root	Control 2 day root 1	Root sample 1 which was collected at 2 days after the start of the mock treatment	24837971
3	SRR1251570	C2dL-1	Leaf	Control 2 day leaf 1	Leaf sample 1 which was collected at 2 days after the start of the mock treatment	24837971
4	SRR1251571	C7dR-1	Root	Control 7 day root 1	Root sample 1 which was collected at 7 days after the start of the mock treatment	24837971
5	SRR1251572	C7dL-1	Leaf	Control 7 day leaf 1	Leaf sample 1 which was collected at 7 days after the start of the mock treatment	24837971
6	SRR1251957	S2hR-1	Root	Salt 2 hour root 1	Root sample 1 which was collected at 2 hours after the start of the salt treatment	24837971
7	SRR1251958	S2hL-1	Leaf	Salt 2 hour leaf 1	Leaf sample 1 which was collected at 2 hours after the start of the salt treatment	24837971
8	SRR1251959	S2dR-1	Root	Salt 2 day root 1	Root sample 1 which was collected at 2 days after the start of the salt treatment	24837971
9	SRR1251960	S2dL-1	Leaf	Salt 2 day leaf 1	Leaf sample 1 which was collected at 2 days after the start of the salt treatment	24837971
10	SRR1251961	S7dR-1	Root	Salt 7 day root 1	Root sample 1 which was collected at 7 days after the start of the salt treatment	24837971
11	SRR1251962	S7dL-1	Leaf	Salt 7 day leaf 1	Leaf sample 1 which was collected at 7 days after the start of the salt treatment	24837971
12	SRR1251963	C2hL-2	Leaf	Control 2 hour leaf 2	Leaf sample 2 which was collected at 2 hours after the start of the mock treatment	24837971
13	SRR1251964	C2hR-2	Root	Control 2 hour root 2	Root sample 2 which was collected at 2 hours after the start of the mock treatment	24837971
14	SRR1251965	C2dL-2	Leaf	Control 2 day leaf 2	Leaf sample 2 which was collected at 2 days after the start of the mock treatment	24837971
15	SRR1251966	C2dR-2	Root	Control 2 day root 2	Root sample 2 which was collected at 2 days after the start of the mock treatment	24837971
16	SRR1251967	C7dL-2	Leaf	Control 7 day leaf 2	Leaf sample 2 which was collected at 7 days after the start of the mock treatment	24837971
17	SRR1251968	C7dR-2	Root	Control 7 day root 2	Root sample 2 which was collected at 7 days after the start of the mock treatment	24837971
18	SRR1251969	S2hL-2	Leaf	Salt 2 hour leaf 2	Leaf sample 2 which was collected at 2 hours after the start of the salt treatment	24837971
19	SRR1251970	S2hR-2	Root	Salt 2 hour root 2	Root sample 2 which was collected at 2 hours after the start of the salt treatment	24837971
20	SRR1251971	S2dL-2	Leaf	Salt 2 day leaf 2	Leaf sample 2 which was collected at 2 days after the start of the salt treatment	24837971
21	SRR1251972	S2dR-2	Root	Salt 2 day root 2	Root sample 2 which was collected at 2 days after the start of the salt treatment	24837971
22	SRR1251973	S7dL-2	Leaf	Salt 7 day leaf 2	Leaf sample 2 which was collected at 7 days after the start of the salt treatment	24837971
23	SRR1251974	S7dR-2	Root	Salt 7 day root 2	Root sample 2 which was collected at 7 days after the start of the salttreatment	24837971
24	SRR1275402	GSM1382421	roots	Whole roots, 24 h nonstress	Whole roots were collected at 24 hours after the start of the mock treatment	25520726
25	SRR1275403	GSM1382422	roots	Whole roots, 24 h nonstress	Whole roots were collected at 24 hours after the start of the mock treatment	25520726
26	SRR1275404	GSM1382423	roots	Whole roots, 24 h waterlogging stress	Whole roots were collected at 24 hours after the start of the waterlogging stress treatment	25520726
27	SRR1275405	GSM1382424	roots	Whole roots, 24 h waterlogging stress	Whole roots were collected at 24 hours after the start of the waterlogging stress treatment	25520726
28	SRR1542235	C1dR-1	Root	Control 1 day root 1	Root sample 1 which was collected at 1 days after the seedlings were irrigated daily with Hoagland nutrient solution	25604012
29	SRR1542239	C4dR-1	Root	Control 4 day root 1	Root sample 1 which was collected at 4 days after the seedlings were irrigated daily with Hoagland nutrient solution	25604012
30	SRR1542240	C7dR-11	Root	Control 7 day root 1	Root sample 1 which was collected at 7 days after the seedlings were irrigated daily with Hoagland nutrient solution	25604012
31	SRR1542241	C1dL-1	Leaf	Control 1 day leaf 1	Leaf sample 1 which was collected at 1 days after the seedlings were irrigated daily with Hoagland nutrient solution	25604012
32	SRR1542242	C4dL-1	Leaf	Control 4 day leaf 1	Leaf sample 1 which was collected at 4 days after the seedlings were irrigated daily with Hoagland nutrient solution	25604012
33	SRR1542243	C7dL-11	Leaf	Control 7 day leaf 1	Leaf sample 1 which was collected at 7 days after the seedlings were irrigated daily with Hoagland nutrient solution	25604012
34	SRR1542244	D1dR-1	Root	Drought 1 day root 1	Root sample 1 which was collected at 1 days after the seedlings were unirrigated with Hoagland nutrient solution	25604012
35	SRR1542245	D4dR-1	Root	Drought 4 day root 1	Root sample 1 which was collected at 4 days after the seedlings were unirrigated with Hoagland nutrient solution	25604012
36	SRR1542246	D7dR-1	Root	Drought 7 day root 1	Root sample 1 which was collected at 7 days after the seedlings were unirrigated with Hoagland nutrient solution	25604012
37	SRR1542247	D1dL-1	Leaf	Drought 1 day leaf 1	Leaf sample 1 which was collected at 1 days after the seedlings were unirrigated with Hoagland nutrient solution	25604012
38	SRR1542248	D4dL-1	Leaf	Drought 4 day leaf 1	Leaf sample 1 which was collected at 4 days after the seedlings were unirrigated with Hoagland nutrient solution	25604012
39	SRR1542249	D7dL-1	Leaf	Drought 7 day leaf 1	Leaf sample 1 which was collected at 7 days after the seedlings were unirrigated with Hoagland nutrient solution	25604012
40	SRR1542250	C1dR-2	Root	Control 1 day root 2	Root sample 2 which was collected at 1 days after the seedlings were irrigated daily with Hoagland nutrient solution	25604012
41	SRR1542251	C4dR-2	Root	Control 4 day root 2	Root sample 2 which was collected at 4 days after the seedlings were irrigated daily with Hoagland nutrient solution	25604012
42	SRR1542252	C7dR-21	Root	Control 7 day root 2	Root sample 2 which was collected at 7 days after the seedlings were irrigated daily with Hoagland nutrient solution	25604012
43	SRR1542253	C1dL-2	Leaf	Control 1 day leaf 2	Leaf sample 2 which was collected at 1 days after the seedlings were irrigated daily with Hoagland nutrient solution	25604012
44	SRR1542254	C4dL-2	Leaf	Control 4 day leaf 2	Leaf sample 2 which was collected at 4 days after the seedlings were irrigated daily with Hoagland nutrient solution	25604012
45	SRR1542255	C7dR-21	Leaf	Control 7 day root 2	Leaf sample 2 which was collected at 7 days after the seedlings were irrigated daily with Hoagland nutrient solution	25604012
46	SRR1542256	D1dR-2	Root	Drought 1 day root 2	Root sample 2 which was collected at 1 days after the seedlings were unirrigated with Hoagland nutrient solution	25604012
47	SRR1542257	D4dR-2	Root	Drought 4 day root 2	Root sample 2 which was collected at 4 days after the seedlings were unirrigated with Hoagland nutrient solution	25604012
48	SRR1542258	D7dR-2	Root	Drought 7 day root 2	Root sample 2 which was collected at 7 days after the seedlings were unirrigated with Hoagland nutrient solution	25604012
49	SRR1542259	D1dL-2	Leaf	Drought 1 day leaf 2	Leaf sample 2 which was collected at 1 days after the seedlings were unirrigated with Hoagland nutrient solution	25604012
50	SRR1542260	D4dL-2	Leaf	Drought 4 day leaf 2	Leaf sample 2 which was collected at 4 days after the seedlings were unirrigated with Hoagland nutrient solution	25604012
51	SRR1542261	D7dL-2	Leaf	Drought 7 day leaf 2	Leaf sample 2 which was collected at 7 days after the seedlings were unirrigated with Hoagland nutrient solution	25604012
52	SRR1539206	Sample A	Leaf	9-1_Control	Jatropha genotypes 9-1 showing tolerance to Colletotrichum gloeosporioides were uninfected with pure isolate of Colletotrichum gloeosporioides.The uninfected tissue of tolerant line collected after 2, 24, 96 and 144 hours of infection were pooled as A_9-1_Control.	PRJNA254929
53	SRR1560722	Sample C	Leaf	RJ127_control	Jatropha genotypes RJ127 showing Colletotrichum gloeosporioides susceptible were uninfected with pure isolate of Colletotrichum gloeosporioides.The uninfected tissue of susceptible line collected after 2, 24, 96 and 144 hours of infection were pooled as C_ RJ127_control.	PRJNA254930
54	SRR1560723	Sample D	Leaf	RJ127_Cg induced	Jatropha genotypes RJ127 showing Colletotrichum gloeosporioides susceptible were infected with pure isolate of Colletotrichum gloeosporioides.The induced tissue of susceptible line collected after 2, 24, 96 and 144 hours of infection were pooled as C_ RJ127_control.	PRJNA254931
55	SRR1560724	Sample B	Leaf	9-1_Cg induced	Jatropha genotypes 9-1 showing tolerance to Colletotrichum gloeosporioides were artificially infected with pure isolate of Colletotrichum gloeosporioides.The induced tissue of tolerant line collected after 2, 24, 96 and 144 hours of infection were pooled as B_9-1_Cg induced.	PRJNA254932
56	SRR1565783	GSM1496861	Leaf	0d_leaf_control_ind_br1	Leaves of Jatropha curcas (ind_br1) under well-watered conditions (Control)were collected at day 0	26602946
57	SRR1565784	GSM1496862	Leaf	0d_leaf_control_cvi_br2	Leaves of Jatropha curcas (cvi_br2) under well-watered conditions (Control)were collected at day 0	26602946
58	SRR1565785	GSM1496863	Leaf	13d_leaf_control_ind_br1	Leaves of Jatropha curcas (ind_br1) under well-watered conditions (Control)were collected at day 13	26602946
59	SRR1565786	GSM1496864	Leaf	13d_leaf_control_cvi_br2	Leaves of Jatropha curcas (cvi_br2) under well-watered conditions (Control)were collected at day 13	26602946
60	SRR1565787	GSM1496865	Leaf	13d_leaf_stress_ind_br1	Leaves of Jatropha curcas (ind_br1) were collected at moderate drought (day 13)	26602946
61	SRR1565788	GSM1496866	Leaf	13d_leaf_stress_cvi_br2	Leaves of Jatropha curcas (cvi_br2) were collected at moderate drought (day 13)	26602946
62	SRR1565789	GSM1496867	Root	13d_root_control_ind_br1	Roots of Jatropha curcas (ind_br1) under well-watered conditions (Control)were collected at day 13	26602946
63	SRR1565790	GSM1496868	Root	13d_root_control_cvi_br2	Roots of Jatropha curcas (cvi_br2) under well-watered conditions (Control)were collected at day 13	26602946
64	SRR1565791	GSM1496869	Root	13d_root_stress_ind_br1	Roots of Jatropha curcas (ind_br1) were collected at moderate drought (day 13)	26602946
65	SRR1565792	GSM1496870	Root	13d_root_stress_cvi_br2	Roots of Jatropha curcas (cvi_br2) were collected at moderate drought (day 13)	26602946
66	SRR1565793	GSM1496871	Leaf	49d_leaf_stress_ind_br1	Leaves of Jatropha curcas (ind_br1) were collected at maximum stress (day 49)	26602946
67	SRR1565794	GSM1496872	Leaf	49d_leaf_stress_cvi_br2	Leaves of Jatropha curcas (cvi_br2) were collected at maximum stress (day 49)	26602946
68	SRR1565795	GSM1496873	Root	49d_root_stress_ind_br1	Roots of Jatropha curcas (ind_br1) were collected at maximum stress (day 49)	26602946
69	SRR1565796	GSM1496874	Root	49d_root_stress_cvi_br2	Roots of Jatropha curcas (cvi_br2) were collected at maximum stress (day 49)	26602946
70	SRR1565797	GSM1496875	Leaf	49-52d_leaf_control_ind_br1	Leaves of Jatropha curcas (ind_br1) under well-watered conditions (Control)were collected at day 49-52	26602946
71	SRR1565798	GSM1496876	Leaf	49-52d_leaf_control_cvi_br2	Leaves of Jatropha curcas (cvi_br2) under well-watered conditions (Control)were collected at day 49-52	26602946
72	SRR1565799	GSM1496877	Root	49-52d_root_control_ind_br1	Roots of Jatropha curcas (ind_br1) under well-watered conditions (Control)were collected at day 49-52	26602946
73	SRR1565800	GSM1496878	Root	49-52d_root_control_cvi_br2	Roots of Jatropha curcas (cvi_br2) under well-watered conditions (Control)were collected at day 49-52	26602946
74	SRR1565801	GSM1496879	Leaf	52d_leaf_stress_ind_br1	Leaves of Jatropha curcas (ind_br1) were collected at day 52 (rewatering)	26602946
75	SRR1565802	GSM1496880	Leaf	52d_leaf_stress_cvi_br2	Leaves of Jatropha curcas (cvi_br2) were collected at day 52 (rewatering)	26602946
76	SRR1565803	GSM1496881	Root	52d_root_stress_ind_br1	Roots of Jatropha curcas (ind_br1) were collected at day 52 (rewatering)	26602946
77	SRR1565804	GSM1496882	Root	52d_root_stress_cvi_br2	Roots of Jatropha curcas (cvi_br2) were collected at day 52 (rewatering)	26602946
78	SRR1596307	C1	stem tissue	Mock-1	The nodal stem at node 1 was collected after 24 hours of mock treatment as sample C1	26076907
79	SRR1596308	C2	stem tissue	Mock-2	The nodal stem at node 1 was collected after 24 hours of mock treatment as sample C2	26076907
80	SRR1596309	C3	stem tissue	Mock-3	The nodal stem at node 1 was collected after 24 hours of mock treatment as sample C3	26076907
81	SRR1596310	G1	stem tissue	GA3-1	The nodal stem at node 1 was collected after 24 hours of GA3 treatment as sample G1	26076907
82	SRR1596311	G2	stem tissue	GA3-2	The nodal stem at node 1 was collected after 24 hours of GA3 treatment as sample G2	26076907
83	SRR1596312	G3	stem tissue	GA3-3	The nodal stem at node 1 was collected after 24 hours of GA3 treatment as sample G3	26076907
84	SRR1596313	B1	stem tissue	BA-1	The nodal stem at node 1 was collected after 24 hours of BA treatment as sample B1	26076907
85	SRR1596314	B2	stem tissue	BA-2	The nodal stem at node 1 was collected after 24 hours of BA treatment as sample B2	26076907
86	SRR1596315	B3	stem tissue	BA-3	The nodal stem at node 1 was collected after 24 hours of BA treatment as sample B3	26076907
87	SRR1639661		seed			SAMN03160711
88	SRR1663442		inflorescence meristems	before treatment	Inflorescence meristems were collected before BA treatment	25400171
89	SRR1663443		inflorescence meristems	treated with cytokinin 2hrs	Inflorescence meristems were collected with 2 hours BA treatment	25400171
90	SRR1663444		inflorescence meristems	treated with cytokinin 2hrs, waited for 4hrs	Inflorescence meristems were collected 4 hours after 2 hours BA treatment	25400171
91	SRR1663445		inflorescence meristems	treated with cytokinin 2hrs, waited for 22hrs	Inflorescence meristems were collected 22 hours after 2 hours BA treatment	25400171
92	SRR1712654		Seed	14 DAP	Seeds were collected 14 days after pollination	22574177
93	SRR1712657		Seed	19 DAP	Seeds were collected 19 days after pollination	22574177
94	SRR1712659		Seed	25 DAP	Seeds were collected 25 days after pollination	22574177
95	SRR1712661		Seed	29 DAP	Seeds were collected 29 days after pollination	22574177
96	SRR1712663		Seed	35 DAP	Seeds were collected 35 days after pollination	22574177
97	SRR1712665		Seed	41 DAP	Seeds were collected 41 days after pollination	22574177
98	SRR1712666		Seed	45 DAP	Seeds were collected 45 days after pollination	22574177
99	SRR2039597		Flower buds		Flower buds of six development phases were mixed as a pool sample	26848843
100	SRR653198		Leaf	cold: 12, 24, and 48 h	Leaves from the control and three cold-treated (chilling at 12°C for 12, 24,and 48 h, respectively) Jatropha curcas seedlings were mixed as a pool sample	24349370
101	O1YL	O1YL	Young leaf		Young leave sample 1 of octoploid Jatropha curcas	https://doi.org/10.1080/00087114.2015.1110308
102	O2YL	O2YL	Young leaf		Young leave sample 2 of octoploid Jatropha curcas	https://doi.org/10.1080/00087114.2015.1110309
103	O3YL	O3YL	Young leaf		Young leave sample 3 of octoploid Jatropha curcas	https://doi.org/10.1080/00087114.2015.1110310
104	O1SA	O1SA	Shoot apex		Shoot apex sample 1 of octoploid Jatropha curcas	https://doi.org/10.1080/00087114.2015.1110311
105	O2SA	O2SA	Shoot apex		Shoot apex sample 2 of octoploid Jatropha curcas	https://doi.org/10.1080/00087114.2015.1110312
106	O3SA	O3SA	Shoot apex		Shoot apex sample 3 of octoploid Jatropha curcas	https://doi.org/10.1080/00087114.2015.1110313
107	O3SAA_l1	O3SAA_l1	Seedling shoot apex		Seedling shoot apex of octoploid Jatropha curcas	https://doi.org/10.1080/00087114.2015.1110314
108	D1SA	D1SA	Shoot apex		Shoot apex sample 1 of diploid Jatropha curcas	https://doi.org/10.1080/00087114.2015.1110315
109	D2SA	D2SA	Shoot apex		Shoot apex sample 2 of diploid Jatropha curcas	https://doi.org/10.1080/00087114.2015.1110316
110	D3SA	D3SA	Shoot apex		Shoot apex sample 3 of diploid Jatropha curcas	https://doi.org/10.1080/00087114.2015.1110317
111	D1YL	D1YL	Young leaf		Young leave sample 1 of diploid Jatropha curcas	https://doi.org/10.1080/00087114.2015.1110318
112	D2YL	D2YL	Young leaf		Young leave sample 2 of diploid Jatropha curcas	https://doi.org/10.1080/00087114.2015.1110319
113	D3YL	D3YL	Young leaf		Young leave sample 3 of diploid Jatropha curcas	https://doi.org/10.1080/00087114.2015.1110320
